# Supplementary material for: Tuberculosis Disease during Pregnancy and Treatment Outcomes in HIV-Infected and Uninfected Women at a Referral Hospital in Cape Town
Source: PLoS One. 2016 Nov 3;11(11):e0164249. doi: 10.1371/journal.pone.0164249 (PMC5094729; doi:10.1371/journal.pone.0164249)
Supplement: S1 Dataset — (XLSX) [file pone.0164249.s001.xlsx]

## Sheet: Sheet1
mhiv	ethnic	moreTB	dxtime	tbtypecode	EPTB	dstb	spectypea	smeara	culturea	spectypeb	smearb	cultureb	mcxr	Hb	TB_confirmation	OldMbactconfirm	mdied_endofRx	mom_Rx_outcome	mom_TBrx_sum	arvprg	mcd4	complmonths	mdiedhospdc	gest	bw	sex	bspectypea	bsmeara	bculturea	bspectypeb	bsmearb	bcultureb	bbactconfirm	btypetbrx	pcrhosp	boutcomehosp	disweight	momdied_endofstudy	boutcome_endofRx	tbrxinmonthspriortodelivery	prem	lbwcat	eptbcombandptb	Include	TBConfirmCheck	TBClassification	TimeTBDiag	PTBvsAnyEPTB	BDeath_vs_Alive
hiv neg	black	no	antepartum	PTB	PTB	yes ds tb							no	8.7	none	no	no	rx complete	favourable outcome				no	38	3100	0							no	preventive rx		alive	3100	no	alive	3	n	n	ptb	1	0	0	0	1	0
hiv neg	black	yes	intra and postpartum	PTB	PTB	yes ds tb	sputum	positive	positive				yes	11.7	culture pos	yes_smear or cult	no	cure	favourable outcome				no	27	1100	1	gastric aspirate	negative	negative				no	tb rx		alive	1920	no	alive	0	y	y	ptb	1	1	0	1	1	0
hiv pos	black	no	antepartum	PTB	PTB	yes ds tb	sputum	negative	not_done_or_unknown	sputum	negative	not_done_or_unknown	yes	12	none	no	no	rx complete	favourable outcome	0	171	0	no	33	2197	0	gastric aspirate	negative	negative				no	preventive rx	no	alive	2040	no	alive	1	y	y	ptb	1	0	0	0	1	0
hiv pos	black	no	intra and postpartum	pleural effusion	pl effusion	yes ds tb	sputum	negative	not_done_or_unknown	pleural fluid	negative	positive	yes	9.2	none	no	no	LTFU after clin	unfavour outcome	0	64	0	no	39	1898	1	gastric aspirate	negative	negative	gastric aspirate	negative	negative	no	preventive rx	yes and negative	alive	1900	no	alive	0	n	y	eptb and combined eptb	1	1	1	1	0	0
hiv neg	mixed race	no	intra and postpartum	PTB	PTB	yes ds tb	sputum	positive	not_done_or_unknown				yes	11.7	smear pos	yes_smear or cult	no	LTFU after clin	unfavour outcome				no	30	1200	0							no	preventive rx		alive	1970	no	alive	0	y	y	ptb	1	1	0	1	1	0
hiv pos	black	no	antepartum	EPTB	EPTB	yes ds tb	sputum	negative	negative	cerebrospinal fluid	negative	negative	no	9.9	none	no	no	rx complete	favourable outcome	1	155	5	no	40	3780	1							no	preventive rx	no	alive	3580	no	alive	9	n	n	eptb and combined eptb	1	0	1	0	0	0
hiv neg	black	no	intra and postpartum	PTB	PTB	yes ds tb	sputum	positive	not_done_or_unknown				yes	11.8	smear pos	yes_smear or cult	no	cure	favourable outcome				no	39	4090	1							no	preventive rx		alive	3660	no	alive	0	n	n	ptb	1	1	0	1	1	0
hiv pos	mixed race	yes	antepartum	PTB	PTB	no	sputum	positive	positive	sputum	negative	positive	no	9.9	culture pos	yes_smear or cult	no	rx failure	unfavour outcome	1	24	3	no	38	1940	1	gastric aspirate	negative	negative	gastric aspirate	negative	negative	no	preventive rx	yes and negative	alive	2230	no	alive	3	n	y	ptb	1	1	0	0	1	0
hiv pos	black	no	intra and postpartum	pleural effusion	pl effusion	yes ds tb	cerebrospinal fluid	negative	negative	pleural fluid	negative	negative	yes	7.9	none	no	no	rx complete	favourable outcome	0	162	0	no	33	1490	1	gastric aspirate	negative	negative	gastric aspirate	negative	negative	no	preventive rx	yes and positive	alive	1917	no	alive	0	y	y	eptb and combined eptb	1	0	1	1	0	0
hiv pos	black	yes	antepartum	pleural effusion	pl effusion	yes ds tb	sputum	negative	not_done_or_unknown	pleural fluid	negative	negative	yes	10.3	none	no	no	rx complete	favourable outcome	1	249	unk	no	40	2760	0	gastric aspirate	negative	negative	gastric aspirate	negative	negative	no	preventive rx	no	alive	2800	no	alive	5	n	n	eptb and combined eptb	1	0	1	0	0	0
hiv pos	black	no	intra and postpartum	PTB	PTB	yes ds tb	sputum	negative	negative				no	7.5	none	no	no	rx complete	favourable outcome	1	86	1	no	35	2010	0							no	preventive rx	no	alive	2010	no	alive	0	y	y	ptb	1	0	0	1	1	0
hiv pos	mixed race	no	intra and postpartum	PTB	PTB	yes ds tb							yes		none	no	no	LTFU before clin	unfavour outcome	0		0	no	33	1140	1	gastric aspirate	negative	negative	gastric aspirate	negative	negative	no	preventive rx	yes and negative	alive	2017	no	alive	0	y	y	ptb	1	0	0	1	1	0
hiv neg	mixed race	no	antepartum	PTB	PTB	yes ds tb	sputum	positive	negative	sputum	negative	positive	no	8.6	culture pos	yes_smear or cult	no	LTFU before clin	unfavour outcome				no	30	1453	1	gastric aspirate	negative	negative	gastric aspirate	negative	negative	no	preventive rx		alive	1943	no	alive	2	y	y	ptb	1	1	0	0	1	0
hiv pos	mixed race	no	intra and postpartum	EPTB	EPTB	yes ds tb	sputum	negative	not_done_or_unknown	sputum	negative	negative	yes	7.3	none	no	yes	died	unfavour outcome	0	37	0	no	30	1260	1	gastric aspirate	negative	negative	gastric aspirate	negative	negative	no	preventive rx	yes and negative	alive	1912	yes	alive	0	y	y	eptb and combined eptb	1	0	1	1	0	0
hiv pos	black	yes	intra and postpartum	PTB	PTB	yes ds tb	sputum	negative	not_done_or_unknown	sputum	negative	negative	no	10.2	none	no	no	rx complete	favourable outcome	1	308	unk	no	37	2450	0							no	preventive rx	no	alive	2450	no	alive	1	y	y	ptb	1	0	0	1	1	0
hiv pos	black	no	antepartum	PTB	PTB	yes ds tb	sputum	negative	positive	sputum	negative	negative	yes	10.8	culture pos	yes_smear or cult	no	rx complete	favourable outcome	1	11	0	no	32	1386	1	gastric aspirate	negative	negative	gastric aspirate	negative	negative	no	preventive rx	yes and negative	alive	1814	no	alive	1	y	y	ptb	1	1	0	0	1	0
hiv neg	mixed race	yes	antepartum	PTB	PTB	yes ds tb	sputum	negative	positive	sputum	negative	negative	yes	12.3	culture pos	yes_smear or cult	no	rx complete	favourable outcome				no	28	1140	0	gastric aspirate	negative	negative	gastric aspirate	negative	negative	no	preventive rx		alive	1549	no	alive	2	y	y	ptb	1	1	0	0	1	0
hiv pos	black	no	intra and postpartum	EPTB	EPTB	yes ds tb	lymphnode	positive	positive				yes	9.8	culture pos	yes_smear or cult	yes	died	unfavour outcome	1	50	2	no	35	2030	0	gastric aspirate	positive	positive	gastric aspirate	negative	positive	yes	tb rx	yes and negative	alive	2000	yes	alive	0	y	y	eptb and combined eptb	1	1	1	1	0	0
hiv pos	black	no	antepartum	PTB	PTB	yes ds tb	sputum	positive	not_done_or_unknown	sputum	negative	negative	yes	11.5	smear pos	yes_smear or cult	no	rx complete	favourable outcome	1	331	5	no	39	3470	1	gastric aspirate	negative	negative	gastric aspirate	negative	negative	no	preventive rx	no	alive	3200	no	alive	3	n	n	ptb	1	1	0	0	1	0
hiv pos	black	yes	antepartum	EPTB	EPTB	yes ds tb	cerebrospinal fluid	not_done_or_unknown	not_done_or_unknown				yes	7.1	none	no	no	rx complete	favourable outcome	1	23	4	no	39	2839	0	gastric aspirate	negative	negative	gastric aspirate	negative	negative	no	preventive rx	no	alive	2820	no	alive	3	n	n	eptb and combined eptb	1	0	1	0	0	0
hiv neg	mixed race	no	antepartum	pleural effusion	pl effusion	yes ds tb	sputum	negative	negative	pleural fluid	negative	negative	yes	11	none	no	no	rx complete	favourable outcome				no	35	2100	1	gastric aspirate	negative	negative	gastric aspirate	negative	negative	no	preventive rx		alive	1972	no	alive	3	y	y	eptb and combined eptb	1	0	1	0	0	0
hiv pos	black	no	antepartum	PTB	PTB	yes ds tb	sputum	negative	positive	sputum	negative	not_done_or_unknown	no	8.5	culture pos	yes_smear or cult	no	rx complete	favourable outcome	2	565	N/a	no	40	3120	0	gastric aspirate	negative	negative	gastric aspirate	negative	negative	no	preventive rx	yes and negative	alive	3000	no	alive	3	n	n	ptb	1	1	0	0	1	0
hiv neg	mixed race	yes	intra and postpartum	PTB	PTB	yes ds tb	sputum	positive	positive				no	11	culture pos	yes_smear or cult	no	rx complete	favourable outcome				no	38	2610	0							no	preventive rx		alive	2680	no	alive	0	n	n	ptb	1	1	0	1	1	0
hiv pos	black	no	intra and postpartum	EPTB	EPTB	yes ds tb	pericardial effusion	positive	positive				yes	10.4	culture pos	yes_smear or cult	no	rx complete	favourable outcome	1	91	0	no	34	2040	1	gastric aspirate	negative	negative	gastric aspirate	negative	negative	no	preventive rx	yes and negative	alive	2641	no	alive	0	y	y	eptb and combined eptb	1	1	1	1	0	0
hiv neg	mixed race	yes	antepartum	PTB	PTB	yes ds tb	sputum	negative	negative	sputum	negative	negative	yes	8.5	none	no	no	rx complete	favourable outcome				no	33	2060	0	gastric aspirate	negative	negative	gastric aspirate	negative	negative	no	preventive rx		alive	1956	no	alive	1	y	y	ptb	1	0	0	0	1	0
hiv pos	black	no	intra and postpartum	pleural effusion	pl effusion	yes ds tb	pleural fluid	negative	not_done_or_unknown	sputum	negative	negative	yes	10.4	none	no	no	LTFU after clin	unfavour outcome	2	212	N/a	no	29	1060	1	gastric aspirate	negative	negative	gastric aspirate	negative	negative	no	preventive rx	yes and negative	alive	2005	no	alive	0	y	y	eptb and combined eptb	1	0	1	1	0	0
hiv neg	mixed race	yes	intra and postpartum	PTB	PTB	yes ds tb	sputum	positive	not_done_or_unknown	sputum	negative	not_done_or_unknown	yes	6.3	smear pos	yes_smear or cult	no	LTFU before clin	unfavour outcome				no	33	2230	0	gastric aspirate	negative	negative	gastric aspirate	negative	negative	no	preventive rx		alive	2230	no	alive	0	y	y	ptb	1	1	0	1	1	0
hiv pos	black	yes	antepartum	EPTB	EPTB	yes ds tb	cerebrospinal fluid	negative	positive				yes	8.4	culture pos	yes_smear or cult	no	rx complete	favourable outcome	1	98	0	no	36	1940	1	gastric aspirate	negative	negative	tracheal aspirate	positive	negative	yes	tb rx	no	alive	1872	no	alive	1	y	y	eptb and combined eptb	1	1	1	0	0	0
hiv neg	mixed race	no	antepartum	PTB	PTB	yes ds tb	sputum	negative	positive	sputum	negative	positive	yes	9.5	culture pos	yes_smear or cult	no	rx complete	favourable outcome				no	40	2120	0	gastric aspirate	negative	negative	gastric aspirate	negative	negative	no	preventive rx		alive	2120	no	alive	4	n	y	ptb	1	1	0	0	1	0
hiv pos	black	no	intra and postpartum	PTB	PTB	yes ds tb	sputum	positive	not_done_or_unknown	sputum	negative	not_done_or_unknown	no	8.8	smear pos	yes_smear or cult	no	rx complete	favourable outcome	1	109	1	no	33	2120	0	gastric aspirate	negative	negative	gastric aspirate	negative	negative	no	preventive rx	no	alive	2120	no	alive	0	y	y	ptb	1	1	0	1	1	0
hiv pos	black	yes	intra and postpartum	PTB	PTB	yes ds tb	sputum	positive	not_done_or_unknown	sputum	negative	negative	yes	10.2	smear pos	yes_smear or cult	no	cure	favourable outcome	1	252	27	no	40	3040	1	gastric aspirate	negative	negative	gastric aspirate	negative	negative	no	preventive rx	no	alive	3040	no	alive	0	n	n	ptb	1	1	0	1	1	0
hiv pos	black	yes	antepartum	PTB	PTB	yes ds tb							no	9.4	none	no	no	LTFU before clin	unfavour outcome	1	161	0	no	40	3240	0							no	preventive rx	no	alive	3240	no	alive	4	n	n	ptb	1	0	0	0	1	0
hiv pos	black	no	intra and postpartum	pleural effusion	pl effusion	yes ds tb	pleural fluid	negative	negative	sputum	negative	negative	yes	11.3	none	no	no	rx complete	favourable outcome	0	72	0	no	30	1560	1	gastric aspirate	negative	negative				no	tb rx	yes and negative	died or iud	1721	no	died or iud	0	y	y	eptb and combined eptb	1	0	1	1	0	1
hiv pos	mixed race	yes	antepartum	PTB	PTB	yes ds tb	sputum	positive	positive	sputum	negative	positive	yes	11	culture pos	yes_smear or cult	no	LTFU before clin	unfavour outcome	1	89	0	no	36	2200	1	gastric aspirate	negative	negative	gastric aspirate	negative	negative	no	preventive rx	yes and negative	alive	2200	no	alive	1	y	y	ptb	1	1	0	0	1	0
hiv pos	mixed race	yes	intra and postpartum	PTB	PTB	yes ds tb	sputum	negative	not_done_or_unknown	sputum	negative	negative	yes	13.3	none	no	no	LTFU before clin	unfavour outcome	1	82	0	no	31	1270	0	gastric aspirate	negative	negative	gastric aspirate	negative	negative	no	preventive rx	yes and negative	alive	1914	no	alive	0	y	y	ptb	1	0	0	1	1	0
hiv pos	mixed race	no	intra and postpartum	PTB	PTB	yes ds tb	sputum	negative	not_done_or_unknown	sputum	negative	positive	yes	7.8	culture pos	yes_smear or cult	no	rx complete	favourable outcome	1	13	0	no	36	2770	0	gastric aspirate	negative	negative	gastric aspirate	negative	negative	no	preventive rx	yes and negative	alive	6000	no	alive	0	y	n	ptb	1	1	0	1	1	0
hiv pos	black	yes	antepartum	PTB and pleural effusion	PTB and pl effusion	yes ds tb	sputum	negative	positive	pleural fluid	negative	negative	yes	8.1	culture pos	yes_smear or cult	no	rx complete	favourable outcome	1	70	6	no	31	1350	1	gastric aspirate	negative	negative	gastric aspirate	negative	negative	no	preventive rx	no	died or iud	1255	no	died or iud	1	y	y	eptb and combined eptb	1	1	2	0	0	1
hiv pos	black	no	antepartum	PTB	PTB	no	pleural fluid	not_done_or_unknown	not_done_or_unknown	sputum	negative	positive	no	12.4	culture pos	yes_smear or cult	no	LTFU before clin	unfavour outcome	2	418	N/a	no	40	3100	1							no	preventive rx	no	alive	3100	no	alive	17	n	n	ptb	1	1	0	0	1	0
hiv pos	black	no	antepartum	PTB and pleural effusion	PTB and pl effusion	yes ds tb	pleural fluid	negative	positive	sputum	negative	positive	no	12.3	culture pos	yes_smear or cult	no	rx complete	favourable outcome	1	203	1	no	38	2850	0							no	preventive rx	no	alive	2850	no	alive	2	n	n	eptb and combined eptb	1	1	2	0	0	0
hiv pos	black	no	intra and postpartum	EPTB	EPTB	yes ds tb	sputum	positive	positive	TB spine	positive	positive	yes	12.4	culture pos	yes_smear or cult	no	rx complete	favourable outcome	1	117	70	no	29	890	1	gastric aspirate	negative	negative	gastric aspirate	negative	negative	no	preventive rx	yes and negative	alive	1960	no	alive	0	y	y	eptb and combined eptb	1	1	1	1	0	0
hiv neg	mixed race	yes	antepartum	PTB	PTB	yes ds tb	sputum	positive	positive	sputum	positive	positive	no	8.9	culture pos	yes_smear or cult	no	rx complete	favourable outcome				no	38	2700	0	gastric aspirate	negative	negative	gastric aspirate	negative	negative	no	preventive rx		alive	2700	no	alive	3	n	n	ptb	1	1	0	0	1	0
hiv pos	mixed race	yes	intra and postpartum	PTB	PTB	yes ds tb	sputum	positive	negative	sputum	negative	negative	yes	11.7	smear pos	yes_smear or cult	no	LTFU before clin	unfavour outcome	1	220	47	no	34	2352	0	gastric aspirate	negative	negative	gastric aspirate	negative	negative	no	preventive rx	no	alive	2360	no	alive	0	y	y	ptb	1	1	0	1	1	0
hiv pos	black	no	antepartum	PTB	PTB	yes ds tb	sputum	positive	not_done_or_unknown	sputum	negative	negative	yes	10.9	smear pos	yes_smear or cult	no	LTFU before clin	unfavour outcome	1	382	1	no	37	3270	1	gastric aspirate	negative	negative				no	preventive rx	no	alive	3270	no	alive	1	y	n	ptb	1	1	0	0	1	0
hiv neg	black	no	antepartum	PTB	PTB	no	sputum	negative	positive	sputum	negative	not_done_or_unknown	no		culture pos	yes_smear or cult	no	LTFU before clin	unfavour outcome				no	40	3625	0	gastric aspirate	negative	negative				no	preventive rx		alive	3625	no	alive	1	n	n	ptb	1	1	0	0	1	0
hiv pos	black	yes	intra and postpartum	PTB	PTB	yes ds tb	sputum	positive	positive	sputum	positive	positive	yes	10.3	culture pos	yes_smear or cult	no	cure	favourable outcome	1	410	1	no	37	2860	1	gastric aspirate	negative	negative	gastric aspirate	negative	negative	no	preventive rx	no	alive	2360	no	alive	0	y	n	ptb	1	1	0	1	1	0
hiv neg	mixed race	no	intra and postpartum	PTB and pleural effusion	PTB and pl effusion	yes ds tb	sputum	positive	not_done_or_unknown	sputum	negative	positive	yes	10.7	culture pos	yes_smear or cult	no	cure	favourable outcome				no	40	2885	0	gastric aspirate	negative	negative	gastric aspirate	negative	negative	no	preventive rx		alive	2885	no	alive	1	n	n	eptb and combined eptb	1	1	2	1	0	0
hiv neg	mixed race	no	antepartum	PTB and pleural effusion	PTB and pl effusion	yes ds tb	pleural fluid	positive	positive	sputum	positive	positive	yes	9.1	culture pos	yes_smear or cult	no	LTFU after clin	unfavour outcome				no	33	2080	0	gastric aspirate	negative	negative	gastric aspirate	negative	negative	no	preventive rx		alive	1990	no	alive	1	y	y	eptb and combined eptb	1	1	2	0	0	0
hiv pos	black	no	antepartum	EPTB	EPTB	yes ds tb	lymphnode	negative	positive				no	5.4	culture pos	yes_smear or cult	no	LTFU after clin	unfavour outcome	1	544	1	no	41	3230	0	gastric aspirate	negative	negative	gastric aspirate	negative	negative	no	preventive rx	no	alive	3230	no	alive	1	n	n	eptb and combined eptb	1	1	1	0	0	0
hiv pos	mixed race	yes	intra and postpartum	EPTB	EPTB	yes ds tb	lymphnode	negative	positive	sputum	negative	negative	yes	6.6	culture pos	yes_smear or cult	no	LTFU after clin	unfavour outcome	1	311	3	no	39	1910	1	gastric aspirate	negative	negative	gastric aspirate	negative	negative	no	preventive rx	no	alive	1910	no	alive	0	n	y	eptb and combined eptb	1	1	1	1	0	0
hiv neg	mixed race	no	intra and postpartum	PTB	PTB	yes ds tb	sputum	negative	positive	sputum	negative	positive	yes	9.2	culture pos	yes_smear or cult	no	rx complete	favourable outcome				no	38	3050	0	gastric aspirate	negative	negative	gastric aspirate	negative	negative	no	preventive rx		alive	2940	no	alive	0	n	n	ptb	1	1	0	1	1	0
hiv pos	black	no	antepartum	PTB and pleural effusion	PTB and pl effusion	yes ds tb	pleural fluid	negative	positive	sputum	positive	positive	no	8	culture pos	yes_smear or cult	no	rx failure	unfavour outcome	1	44	4	no	37	1775	0	gastric aspirate	negative	negative	gastric aspirate	negative	negative	no	preventive rx	no	alive	1727	no	alive	4	y	y	eptb and combined eptb	1	1	2	0	0	0
hiv pos	black	no	antepartum	EPTB	EPTB	yes ds tb	cerebrospinal fluid	not_done_or_unknown	negative	sputum	negative	positive	no	7.4	culture pos	yes_smear or cult	no	rx complete	favourable outcome	1	67	unk	no	32	1100	1	gastric aspirate	negative	negative	gastric aspirate	negative	negative	no	preventive rx	yes and negative	alive	2145	no	alive	1	y	y	eptb and combined eptb	1	1	1	0	0	0
hiv pos	black	yes	antepartum	PTB	PTB	yes ds tb	sputum	negative	positive	sputum	negative	negative	no	6.3	culture pos	yes_smear or cult	no	LTFU after clin	unfavour outcome	1	41	unk	no	29	1060								no	none		died or iud		no	died or iud	2	y	y	ptb	1	1	0	0	1	1
hiv neg	mixed race	no	antepartum	PTB	PTB	no	sputum	positive	positive	sputum	negative	negative	yes	11.2	culture pos	yes_smear or cult	no	cure	favourable outcome				no	38	2920	1							no	none		alive	2920	no	alive	9	n	n	ptb	1	1	0	0	1	0
hiv pos	black	no	antepartum	PTB	PTB	yes ds tb	sputum	negative	positive	sputum	positive	positive	no	8.7	culture pos	yes_smear or cult	no	cure	favourable outcome	1	144	unk	no	28	940	0							no	none	no	died or iud		no	died or iud	1	y	y	ptb	1	1	0	0	1	1
hiv pos	mixed race	no	intra and postpartum	EPTB	EPTB	no	cerebrospinal fluid	negative	positive				yes	8.2	culture pos	yes_smear or cult	yes	died	unfavour outcome	0	87	0	yes										no	none		died or iud		yes	died or iud	0			eptb and combined eptb	1	1	1	1	0	1
hiv pos	black	no	intra and postpartum	EPTB	EPTB	yes ds tb	Blood_culture	positive	positive				yes	7.8	culture pos	yes_smear or cult	yes	died	unfavour outcome	1	102	1	yes	30	980	1	gastric aspirate	negative	negative				no	none	yes and negative	died or iud		yes	died or iud	0	y	y	eptb and combined eptb	1	1	1	1	0	1
hiv pos	black	no	antepartum	PTB	PTB	yes ds tb	sputum	positive	positive	sputum	positive	not_done_or_unknown	yes	8.9	smear pos	yes_smear or cult	no	LTFU before clin	unfavour outcome	1	317	60	no	37	2930								no	none		died or iud		no	died or iud	1	y	n	ptb	1	1	0	0	1	1
hiv pos	black	no	intra and postpartum	PTB	PTB	yes ds tb	sputum	negative	negative				yes	9.9	none	no	no	rx complete	favourable outcome	1	164	1	no	35	2960	0							no	preventive rx	no	died or iud		no	died or iud	0	y	n	ptb	1	0	0	1	1	1
hiv pos	black	no	antepartum	PTB	PTB	yes ds tb							no		none	no	no	rx complete	favourable outcome	2	474	N/a	no	38	2800	1	gastric aspirate	positive	negative	gastric aspirate	negative	negative	yes	preventive rx	yes and positive	alive	2900	no	alive	6	n	n	ptb	1	0	0	0	1	0
hiv neg	black	no	antepartum	PTB	PTB	yes ds tb							no	11.2	none	no	no	LTFU after clin	unfavour outcome				no	35	1900	0	gastric aspirate	negative	negative	gastric aspirate	negative	negative	no	none		alive	1822	no	alive	5	y	y	ptb	1	0	0	0	1	0
hiv pos	black	yes	intra and postpartum	pleural effusion	pl effusion	yes ds tb	pleural fluid	negative	positive	sputum	negative	negative	yes	13.2	culture pos	yes_smear or cult	no	LTFU after clin	unfavour outcome	1	525	unk	no	31	1261	1	gastric aspirate	negative	negative	gastric aspirate	negative	negative	no	none	yes and negative	alive	1950	no	alive	0	y	y	eptb and combined eptb	1	1	1	1	0	0
hiv pos	mixed race	no	intra and postpartum	PTB	PTB	yes ds tb	sputum	positive	positive	sputum	positive	positive	yes	11.6	culture pos	yes_smear or cult	no	rx complete	favourable outcome	1	269	12	no	36	3080								no	none		died or iud		no	died or iud	0	y	n	ptb	1	1	0	1	1	1
hiv pos	black	yes	antepartum	PTB	PTB	yes ds tb							no		none	no	no	rx complete	favourable outcome	1	524	51	no	36	2700	0	gastric aspirate	negative	negative				no	none	no	alive	2628	no	alive	6	y	n	ptb	1	0	0	0	1	0
hiv neg	mixed race	no	antepartum	PTB	PTB	yes ds tb	sputum	positive	positive	sputum	positive	positive	yes	8.7	culture pos	yes_smear or cult	no	LTFU before clin	unfavour outcome				no	37	2240	0	gastric aspirate	negative	negative	gastric aspirate	negative	negative	no	preventive rx		alive	2240	no	alive	1	y	y	ptb	1	1	0	0	1	0
hiv pos	black	no	antepartum	PTB	PTB	yes ds tb							no	10.3	none	no	no	rx complete	favourable outcome	1	256	4	no	36	3600	0	gastric aspirate	negative	negative	gastric aspirate	negative	negative	no	preventive rx	yes and negative	alive	3680	no	alive	6	y	n	ptb	1	0	0	0	1	0
hiv pos	black	no	intra and postpartum	EPTB	EPTB	yes ds tb	cerebrospinal fluid	not_done_or_unknown	positive				yes	8.8	culture pos	yes_smear or cult	no	LTFU before clin	unfavour outcome	0	89	0	no	30	1430	1	gastric aspirate	negative	negative	gastric aspirate	negative	negative	no	none	yes and negative	died or iud		no	died or iud	0	y	y	eptb and combined eptb	1	1	1	1	0	1
hiv neg	mixed race	no	intra and postpartum	PTB	PTB	yes ds tb	sputum	negative	not_done_or_unknown	sputum	negative	positive	yes	11	culture pos	yes_smear or cult	no	LTFU after clin	unfavour outcome				no	29	1270	1							no	none		alive	1327	no	alive	0	y	y	ptb	1	1	0	1	1	0
hiv pos	black	no	intra and postpartum	EPTB	EPTB	yes ds tb	cerebrospinal fluid	not_done_or_unknown	negative	sputum	not_done_or_unknown	negative	yes	9.2	none	no	no	LTFU after clin	unfavour outcome	1	318	2	no	32	1694	0							no	preventive rx	yes and negative	alive	1820	no	alive	0	y	y	eptb and combined eptb	1	0	1	1	0	0
hiv pos	black	no	intra and postpartum	PTB	PTB	yes ds tb	sputum	negative	negative				yes	11.4	none	no	yes	died	unfavour outcome	0	16	0	yes	29	1290	1	gastric aspirate	negative	negative	gastric aspirate	negative	negative	no	preventive rx	yes and negative	alive	4072	yes	alive	0	y	y	ptb	1	0	0	1	1	0
hiv neg	black	no	intra and postpartum	pleural effusion	pl effusion	yes ds tb	pleural fluid	negative	positive	sputum	negative	negative	yes	10.2	culture pos	yes_smear or cult	no	LTFU after clin	unfavour outcome				no	38	2610	1							no	none		alive	2610	no	alive	0	n	n	eptb and combined eptb	1	1	1	1	0	0
hiv pos	black	no	antepartum	PTB	PTB	no	sputum	positive	positive	sputum	positive	positive	no	10.2	culture pos	yes_smear or cult	no	cure	favourable outcome	2	154	N/a	no	40	2690	0							no	none	no	alive	2690	no	alive	14	n	n	ptb	1	1	0	0	1	0
hiv pos	black	no	antepartum	PTB	PTB	yes ds tb	sputum	negative	negative	sputum	negative	negative	yes	9.4	none	no	no	LTFU after clin	unfavour outcome	0	58	0	no	37	3590	1	gastric aspirate	negative	negative	gastric aspirate	negative	negative	no	preventive rx	no	alive	3590	no	alive	4	y	n	ptb	1	0	0	0	1	0
hiv pos	mixed race	no	antepartum	PTB	PTB	yes ds tb	sputum	negative	positive	sputum	positive	not_done_or_unknown	no	9.5	Xpert	yes_smear or cult	no	cure	favourable outcome	1	175	5	no	38	3050	0	gastric aspirate	negative	negative				no	preventive rx	no	alive	3050	no	alive	5	n	n	ptb	1	1	0	0	1	0
hiv pos	black	no	intra and postpartum	pleural effusion	pl effusion	yes ds tb	pleural fluid	negative	not_done_or_unknown	sputum	negative	negative	yes	10.4	none	no	no	LTFU after clin	unfavour outcome	2	212	N/a	no	29	1240	1							no	preventive rx		alive		no	alive		y	y		9	0	1	1	0	0
hiv pos	black	yes	intra and postpartum	pleural effusion	pl effusion	yes ds tb	pleural fluid	negative	positive	sputum	negative	negative	yes	13.2	culture pos	yes_smear or cult	no	LTFU after clin	unfavour outcome	1	525	unk	no	31	1086	1								none		alive			alive		y	y		9	1	1	1	0	0
[truncated: 26 more columns]
